# Supplementary material for: Development of an Efficient Extraction Method for Harvesting Gymnodimine-A from Large-Scale Cultures of Karenia selliformis
Source: Toxins (Basel). 2021 Nov 10;13(11):793. doi: 10.3390/toxins13110793 (PMC8621799; doi:10.3390/toxins13110793)
Supplement: Supplementary file 1 [file toxins-13-00793-s001.zip]

Archive with 1 entries (1 files):
- toxins-1430754-supplementary.pdf
